# Supplementary material for: Low-Density Lipoprotein Receptor (LDLR) Is Involved in Internalization of Lentiviral Particles Pseudotyped with SARS-CoV-2 Spike Protein in Ocular Cells
Source: Int J Mol Sci. 2023 Jul 24;24(14):11860. doi: 10.3390/ijms241411860 (PMC10380832; doi:10.3390/ijms241411860)
Supplement: Supplementary file 1 [file ijms-24-11860-s001.zip]

Archive with 1 entries (1 files):
- ijms-2434214-supplementary.pdf
